# Supplementary material for: Dietary Phytogenics and Galactomannan Oligosaccharides in Low Fish Meal and Fish Oil-Based Diets for European Sea Bass (Dicentrarchus labrax) Juveniles: Effects on Gill Structure and Health and Implications on Oxidative Stress Status
Source: Front Immunol. 2021 May 12;12:663106. doi: 10.3389/fimmu.2021.663106 (PMC8149968; doi:10.3389/fimmu.2021.663106)
Supplement: Supplementary file 2 [file Table_1.xlsx]

## Sheet: ZO-1
Supplementary Table 1. Raw data for gene expression analysis
Target	Sample	Cq		Target	Sample	Cq		ZO1-aTUB	media	dev std		DCq-media CTRL			media	dev std
ZO-1	CTRL 1	31.2475		a-TUB	CTRL 1	29.8054		1.44213	0.708946	0.405023		0.733186		0.601574	1.03303	0.261012
ZO-1	CTRL 2	31.0642		a-TUB	CTRL 2	30.3087		0.755513				0.0465673		0.968237
ZO-1	CTRL 3	30.7033		a-TUB	CTRL 3	29.4155		1.28787				0.578927		0.669462
ZO-1	CTRL 4	27.2126		a-TUB	CTRL 4	26.7246		0.488052				-0.220894		1.16546
ZO-1	CTRL 5	28.1786		a-TUB	CTRL 5	27.5456		0.632979				-0.0759666		1.05407
ZO-1	CTRL 6	26.9147		a-TUB	CTRL 6	26.3578		0.556907				-0.152039		1.11114
ZO-1	CTRL 7	29.7973		a-TUB	CTRL 7	29.2878		0.50948				-0.199466		1.14827
ZO-1	CTRL 8	30.2679		a-TUB	CTRL 8	29.7301		0.537802				-0.171144		1.12595
ZO-1	CTRL 9	30.2071		a-TUB	CTRL 9	30.0373		0.169775				-0.539171		1.45314
ZO-1	GMOS 1	28.8261		a-TUB	GMOS 1	28.4651		0.360992	0.577543	0.374592		-0.347954		1.27275	1.12671	0.273355
ZO-1	GMOS 2	28.1531		a-TUB	GMOS 2	27.7764		0.376647				-0.332299		1.25902
ZO-1	GMOS 3	28.0976		a-TUB	GMOS 3	27.7906		0.306974				-0.401972		1.32131
ZO-1	GMOS 4	27.9581		a-TUB	GMOS 4	28.007						-0.708946
ZO-1	GMOS 5	28.2038		a-TUB	GMOS 5	28.0528		0.151057				-0.557889		1.47211
ZO-1	GMOS 6	28.8403		a-TUB	GMOS 6	28.4669		0.373421				-0.335525		1.26184
ZO-1	GMOS 7	30.9717		a-TUB	GMOS 7	30.0415		0.930274				0.221328		0.857776
ZO-1	GMOS 8	30.4084		a-TUB	GMOS 8	29.2874		1.12099				0.412044		0.751558
ZO-1	GMOS 9	30.385		a-TUB	GMOS 9	29.385		0.999993				0.291047		0.817309
ZO-1	PHYTO 1	31.5645		a-TUB	PHYTO 1	30.342		1.22253	1.27407	0.575924		0.513582		0.700481	0.720754	0.255551
ZO-1	PHYTO 2	31.1032		a-TUB	PHYTO 2	30.1291		0.974086				0.26514		0.832118
ZO-1	PHYTO 3	33.2247		a-TUB	PHYTO 3	31.495		1.7297				1.02075		0.492859
ZO-1	PHYTO 4	35.1338		a-TUB	PHYTO 4	34.6485		0.485265				-0.223681		1.16771
ZO-1	PHYTO 5	32.0187		a-TUB	PHYTO 5	31.2575		0.761272				0.0523264		0.96438
ZO-1	PHYTO 6	32.2033		a-TUB	PHYTO 6	31.1179		1.08545				0.376505		0.770301
ZO-1	PHYTO 7	31.9192		a-TUB	PHYTO 7	30.5667		1.3525				0.643556		0.640133
ZO-1	PHYTO 8	31.4753		a-TUB	PHYTO 8	30.0818		1.39348				0.684529		0.622209
ZO-1	PHYTO 9	32.4689		a-TUB	PHYTO 9	30.0065		2.46239				1.75344		0.296593

## Sheet: Statistica_ZO1
ANOVA RESULTS							MULTIPLE COMPARISONS
Table Analyzed	ZO-1						Number of families	1
Data sets analyzed	A-C						Number of comparisons per family	3
							Alpha	0.05
ANOVA summary
F	5.711						Tukey's multiple comparisons test	Mean Diff,	95,00% CI of diff,	Significant?	Summary	Adjusted P Value
P value	0.0097						CTRL vs. GMOS	-0.09292	-0,4123 to 0,2265	No	ns	0.7493	A-B
P value summary	**						CTRL vs. PHYTO	0.3133	0,003482 to 0,6232	Yes	*	0.0471	A-C
Significant diff. among means (P < 0.05)?	Yes						GMOS vs. PHYTO	0.4063	0,08686 to 0,7256	Yes	*	0.0111	B-C
R square	0.3318
							Test details	Mean 1	Mean 2	Mean Diff,	SE of diff,	n1	n2	q	DF
Brown-Forsythe test							CTRL vs. GMOS	1.033	1.126	-0.09292	0.1275	9	8	1.03	23
F (DFn, DFd)	0,03663 (2, 23)						CTRL vs. PHYTO	1.033	0.72	0.3133	0.1237	9	9	3.581	23
P value	0.9641						GMOS vs. PHYTO	1.126	0.72	0.4063	0.1275	8	9	4.505	23
P value summary	ns
Are SDs significantly different (P < 0.05)?	No
Bartlett's test
Bartlett's statistic (corrected)	0.03003
P value	0.9851
P value summary	ns
Are SDs significantly different (P < 0.05)?	No
ANOVA table	SS	DF	MS	F (DFn, DFd)	P value
Treatment (between columns)	0.7868	2	0.3934	F (2, 23) = 5,711	P=0,0097
Residual (within columns)	1.584	23	0.06889
Total	2.371	25
Data summary
Number of treatments (columns)	3
Number of values (total)	26

## Sheet: CAT
Supplementary Table 1. Raw data for gene expression analysis
								DCq				DDCq		2^-DDCq
Target	Sample	Cq		Target	Sample	Cq		CAT-aTUB	media	dev std		DCq-media CTRL			media	dev std
CAT	CTRL 1	30.0261		a-TUB	CTRL 1	29.1387		0.887423	0.689803	0.404216		0.19762		0.871988	1.03511	0.313874
CAT	CTRL 2	30.4139		a-TUB	CTRL 2	29.4042		1.00972				0.319915		0.801117
CAT	CTRL 3	29.904		a-TUB	CTRL 3	28.8494		1.05457				0.364762		0.776597
CAT	CTRL 4	30.433		a-TUB	CTRL 4	25.9085
CAT	CTRL 5	31.8549		a-TUB	CTRL 5	26.6801
CAT	CTRL 6	30.4774		a-TUB	CTRL 6	25.5846
CAT	CTRL 7	29.1816		a-TUB	CTRL 7	28.3902		0.791448				0.101644		0.93197
CAT	CTRL 8	29.1985		a-TUB	CTRL 8	28.8455		0.352916				-0.336887		1.26303
CAT	CTRL 9	29.209		a-TUB	CTRL 9	29.1662		0.0427496				-0.647054		1.56597
CAT	GMOS 1	30.3822		a-TUB	GMOS 1	27.8353		2.54688	2.52284	0.41683		1.85707		0.276036	0.291385	0.0857328
CAT	GMOS 2	29.2262		a-TUB	GMOS 2	27.0299		2.19629				1.50648		0.351969
CAT	GMOS 3	29.4613		a-TUB	GMOS 3	27.0321		2.42919				1.73939		0.299497
CAT	GMOS 4	30.0425		a-TUB	GMOS 4	27.2082		2.83437				2.14457		0.226162
CAT	GMOS 5	29.9788		a-TUB	GMOS 5	27.241		2.73785				2.04805		0.241811
CAT	GMOS 6	29.5007		a-TUB	GMOS 6	27.4124		2.08823				1.39842		0.379343
CAT	GMOS 7	32.1511		a-TUB	GMOS 7	29.02		3.13104				2.44124		0.184125
CAT	GMOS 8	30.1242		a-TUB	GMOS 8	28.266		1.85815				1.16834		0.444932
CAT	GMOS 9	31.1695		a-TUB	GMOS 9	28.286		2.88352				2.19372		0.218587
CAT	PHYTO 1	30.9168		a-TUB	PHYTO 1	29.2133		1.70358	1.26565	0.500757		1.01377		0.495249	0.707598	0.249063
CAT	PHYTO 2	30.5558		a-TUB	PHYTO 2	29.1073		1.44855				0.758744		0.591011
CAT	PHYTO 3	32.5199		a-TUB	PHYTO 3	30.591		1.92899				1.23919		0.42361
CAT	PHYTO 4	32.8248		a-TUB	PHYTO 4	33.3401
CAT	PHYTO 5	31.448		a-TUB	PHYTO 5	30.8468		0.601224				-0.0885796		1.06332
CAT	PHYTO 6	31.3032		a-TUB	PHYTO 6	30.5953		0.707924				0.0181205		0.987518
CAT	PHYTO 7	31.1757		a-TUB	PHYTO 7	29.674		1.50169				0.811886		0.569637
CAT	PHYTO 8	30.5519		a-TUB	PHYTO 8	29.0907		1.46113				0.771327		0.585878
CAT	PHYTO 9	29.9425		a-TUB	PHYTO 9	29.1704		0.772093				0.0822893		0.944558

## Sheet: Statistica_CAT
ANOVA RESULTS							MULTIPLE COMPARISONS
Table Analyzed	CAT						Number of families	1
Data sets analyzed	A-C						Number of comparisons per family	3
							Alpha	0.05
ANOVA summary
F	21.01						Tukey's multiple comparisons test	Mean Diff,	95,00% CI of diff,	Significant?	Summary	Adjusted P Value
P value	<0,0001						CTRL vs. GMOS	0.7439	0,4482 to 1,040	Yes	****	<0,0001	A-B
P value summary	****						CTRL vs. PHYTO	0.3275	0,02455 to 0,6304	Yes	*	0.0327	A-C
Significant diff. among means (P < 0.05)?	Yes						GMOS vs. PHYTO	-0.4164	-0,6890 to -0,1438	Yes	**	0.0027	B-C
R square	0.6775
							Test details	Mean 1	Mean 2	Mean Diff,	SE of diff,	n1	n2	q	DF
Brown-Forsythe test							CTRL vs. GMOS	1.035	0.2911	0.7439	0.1169	6	9	9.003	20
F (DFn, DFd)	1,704 (2, 20)						CTRL vs. PHYTO	1.035	0.7075	0.3275	0.1197	6	8	3.868	20
P value	0.2073						GMOS vs. PHYTO	0.2911	0.7075	-0.4164	0.1077	9	8	5.466	20
P value summary	ns
Are SDs significantly different (P < 0.05)?	No
Bartlett's test
Bartlett's statistic (corrected)	9.643
P value	0.0081
P value summary	**
Are SDs significantly different (P < 0.05)?	Yes
ANOVA table	SS	DF	MS	F (DFn, DFd)	P value
Treatment (between columns)	2.066	2	1.033	F (2, 20) = 21,01	P<0,0001
Residual (within columns)	0.9832	20	0.04916
Total	3.049	22
Data summary
Number of treatments (columns)	3
Number of values (total)	23

## Sheet: HSP70
Supplementary Table 1. Raw data for gene expression analysis
								DCq				DDCq		2^-DDCq
Target	Sample	Cq		Target	Sample	Cq		HSP70-aTUB	media	dev std		DCq-media CTRL			media	dev std
HSP70	CTRL 1	28.3852		a-TUB	CTRL 1	29.1387		-0.753446	-0.633154	0.340565		-0.120292		1.08696	1.02469	0.238275
HSP70	CTRL 2	28.8248		a-TUB	CTRL 2	29.4042		-0.579355				0.0537989		0.963396
HSP70	CTRL 3	28.1295		a-TUB	CTRL 3	28.8494		-0.719869				-0.0867152		1.06195
HSP70	CTRL 4	24.9856		a-TUB	CTRL 4	25.9085		-0.922897				-0.289743		1.22242
HSP70	CTRL 5	25.9721		a-TUB	CTRL 5	26.6801		-0.707948				-0.0747948		1.05321
HSP70	CTRL 6	24.3957		a-TUB	CTRL 6	25.5846		-1.18889				-0.55574		1.46992
HSP70	CTRL 7	28.2639		a-TUB	CTRL 7	28.3902		-0.126269				0.506884		0.703741
HSP70	CTRL 8	28.7044		a-TUB	CTRL 8	28.8455		-0.141106				0.492047		0.711015
HSP70	CTRL 9	28.6077		a-TUB	CTRL 9	29.1662		-0.558598				0.0745556		0.949635
HSP70	GMOS 1	25.7649		a-TUB	GMOS 1	27.8353		-2.07044	-1.2008	0.68779		-1.43728		2.7081	1.63455	0.74633
HSP70	GMOS 2	25.1146		a-TUB	GMOS 2	27.0299		-1.91531				-1.28215		2.43202
HSP70	GMOS 3	25.069		a-TUB	GMOS 3	27.0321		-1.96307				-1.32991		2.51388
HSP70	GMOS 4	25.8431		a-TUB	GMOS 4	27.2082		-1.3651				-0.731951		1.66088
HSP70	GMOS 5	26.0396		a-TUB	GMOS 5	27.241		-1.20139				-0.568239		1.48271
HSP70	GMOS 6	26.5378		a-TUB	GMOS 6	27.4124		-0.874605				-0.241451		1.18218
HSP70	GMOS 7	28.1763		a-TUB	GMOS 7	29.02		-0.843713				-0.210559		1.15714
HSP70	GMOS 8	28.0283		a-TUB	GMOS 8	28.266		-0.237728				0.395425		0.760265
HSP70	GMOS 9	27.9502		a-TUB	GMOS 9	28.286		-0.335826				0.297328		0.813758
HSP70	PHYTO 1	28.5736		a-TUB	PHYTO 1	29.2133		-0.639609	-0.369915	0.458944		-0.00645527		1.00448	0.866204	0.244602
HSP70	PHYTO 2	28.3183		a-TUB	PHYTO 2	29.1073		-0.788913				-0.155759		1.11401
HSP70	PHYTO 3	29.8428		a-TUB	PHYTO 3	30.591		-0.748155				-0.115001		1.08298
HSP70	PHYTO 4	32.9183		a-TUB	PHYTO 4	33.3401
HSP70	PHYTO 5	28.6256		a-TUB	PHYTO 5	30.8468
HSP70	PHYTO 6	28.442		a-TUB	PHYTO 6	30.5953
HSP70	PHYTO 7	29.4199		a-TUB	PHYTO 7	29.674		-0.254021				0.379133		0.7689
HSP70	PHYTO 8	28.8832		a-TUB	PHYTO 8	29.0907		-0.207544				0.42561		0.744524
HSP70	PHYTO 9	29.5892		a-TUB	PHYTO 9	29.1704		0.41875				1.0519		0.482331

## Sheet: Statistica_HSP70
ANOVA RESULTS							MULTIPLE COMPARISONS
Table Analyzed	HSP70						Number of families	1
Data sets analyzed	A-C						Number of comparisons per family	3
							Alpha	0.05
ANOVA summary
F	5.335						Tukey's multiple comparisons test	Mean Diff,	95,00% CI of diff,	Significant?	Summary	Adjusted P Value
P value	0.0134						CTRL vs. GMOS	-0.61	-1,202 to -0,01811	Yes	*	0.0426	A-B
P value summary	*						CTRL vs. PHYTO	0.16	-0,5018 to 0,8218	No	ns	0.8166	A-C
Significant diff. among means (P < 0.05)?	Yes						GMOS vs. PHYTO	0.77	0,1082 to 1,432	Yes	*	0.0208	B-C
R square	0.3369
							Test details	Mean 1	Mean 2	Mean Diff,	SE of diff,	n1	n2	q	DF
Brown-Forsythe test							CTRL vs. GMOS	1.023	1.633	-0.61	0.2348	9	9	3.674	21
F (DFn, DFd)	6,129 (2, 21)						CTRL vs. PHYTO	1.023	0.8633	0.16	0.2625	9	6	0.8619	21
P value	0.008						GMOS vs. PHYTO	1.633	0.8633	0.77	0.2625	9	6	4.148	21
P value summary	**
Are SDs significantly different (P < 0.05)?	Yes
Bartlett's test
Bartlett's statistic (corrected)	11.65
P value	0.003
P value summary	**
Are SDs significantly different (P < 0.05)?	Yes
ANOVA table	SS	DF	MS	F (DFn, DFd)	P value
Treatment (between columns)	2.647	2	1.324	F (2, 21) = 5,335	P=0,0134
Residual (within columns)	5.211	21	0.2481
Total	7.858	23
Data summary
Number of treatments (columns)	3
Number of values (total)	24

## Sheet: SOD
Supplementary Table 1. Raw data for gene expression analysis
								DCq				DDCq		2^-DDCq
Target	Sample	Cq		Target	Sample	Cq		SOD-aTUB	media	dev std		DCq-media CTRL			media	dev std
SOD	CTRL 1	27.6332		a-TUB	CTRL 1	29.3276		-1.69442	-2.18084	0.382143		0.486413		0.713798	1.0296	0.27172
SOD	CTRL 2	27.8265		a-TUB	CTRL 2	29.7667		-1.94026				0.240578		0.846406
SOD	CTRL 3	27.0764		a-TUB	CTRL 3	29.0207		-1.94427				0.236567		0.848763
SOD	CTRL 4	27.1766		a-TUB	CTRL 4	26.2376
SOD	CTRL 5	28.2141		a-TUB	CTRL 5	27.047
SOD	CTRL 6	26.802		a-TUB	CTRL 6	25.8479
SOD	CTRL 7	26.3311		a-TUB	CTRL 7	28.9359		-2.60478				-0.423939		1.34159
SOD	CTRL 8	26.7233		a-TUB	CTRL 8	29.3388		-2.61559				-0.434749		1.35168
SOD	CTRL 9	27.0976		a-TUB	CTRL 9	29.3834		-2.2857				-0.104869		1.0754
SOD	GMOS 1	27.3407		a-TUB	GMOS 1	28.0627		-0.722004	-0.755723	0.193871		1.45883		0.363788	0.375466	0.0536008
SOD	GMOS 2	26.7017		a-TUB	GMOS 2	27.4436		-0.741922				1.43891		0.368845
SOD	GMOS 3	26.7661		a-TUB	GMOS 3	27.435		-0.668872				1.51196		0.350634
SOD	GMOS 4	26.9361		a-TUB	GMOS 4	27.5307		-0.594602				1.58623		0.33304
SOD	GMOS 5	26.9773		a-TUB	GMOS 5	27.5465		-0.569212				1.61162		0.32723
SOD	GMOS 6	27.3762		a-TUB	GMOS 6	28.0281		-0.651862				1.52897		0.346524
SOD	GMOS 7	28.3202		a-TUB	GMOS 7	29.2945		-0.97422				1.20662		0.433284
SOD	GMOS 8	26.4846		a-TUB	GMOS 8	28.8294
SOD	GMOS 9	27.6783		a-TUB	GMOS 9	28.8014		-1.12309				1.05775		0.480381
SOD	PHYTO 1	30.009		a-TUB	PHYTO 1	29.6188		0.39021	-0.679436	0.840926		2.57105		0.168282	0.409939	0.235749
SOD	PHYTO 2	29.5087		a-TUB	PHYTO 2	29.3295		0.179182				2.36002		0.194789
SOD	PHYTO 3	31.3246		a-TUB	PHYTO 3	31.1243		0.200278				2.38111		0.191961
SOD	PHYTO 4	32.8836		a-TUB	PHYTO 4	33.4009		-0.517255				1.66358		0.315655
SOD	PHYTO 5	30.0605		a-TUB	PHYTO 5	31.0884		-1.02792				1.15291		0.449717
SOD	PHYTO 6	30.1214		a-TUB	PHYTO 6	30.618		-0.496539				1.6843		0.311154
SOD	PHYTO 7	28.5874		a-TUB	PHYTO 7	29.8777		-1.29027				0.890561		0.539404
SOD	PHYTO 8	28.2047		a-TUB	PHYTO 8	30.125		-1.92025				0.26059		0.834746
SOD	PHYTO 9	27.8446		a-TUB	PHYTO 9	29.4769		-1.63236				0.548478		0.683741

## Sheet: Statistica_SOD
ANOVA RESULTS							MULTIPLE COMPARISONS
Table Analyzed	SOD						Number of families	1
Data sets analyzed	A-C						Number of comparisons per family	3
							Alpha	0.05
ANOVA summary
F	21.79						Tukey's multiple comparisons test	Mean Diff,	95,00% CI of diff,	Significant?	Summary	Adjusted P Value
P value	<0,0001						CTRL vs. GMOS	0.655	0,3770 to 0,9330	Yes	****	<0,0001	A-B
P value summary	****						CTRL vs. PHYTO	0.6211	0,3498 to 0,8924	Yes	****	<0,0001	A-C
Significant diff. among means (P < 0.05)?	Yes						GMOS vs. PHYTO	-0.03389	-0,2840 to 0,2163	No	ns	0.9375	B-C
R square	0.6855
							Test details	Mean 1	Mean 2	Mean Diff,	SE of diff,	n1	n2	q	DF
Brown-Forsythe test							CTRL vs. GMOS	1.03	0.375	0.655	0.1099	6	8	8.429	20
F (DFn, DFd)	4,798 (2, 20)						CTRL vs. PHYTO	1.03	0.4089	0.6211	0.1072	6	9	8.191	20
P value	0.0199						GMOS vs. PHYTO	0.375	0.4089	-0.03389	0.09887	8	9	0.4847	20
P value summary	*
Are SDs significantly different (P < 0.05)?	Yes
Bartlett's test
Bartlett's statistic (corrected)	12.81
P value	0.0017
P value summary	**
Are SDs significantly different (P < 0.05)?	Yes
ANOVA table	SS	DF	MS	F (DFn, DFd)	P value
Treatment (between columns)	1.805	2	0.9023	F (2, 20) = 21,79	P<0,0001
Residual (within columns)	0.8281	20	0.0414
Total	2.633	22
Data summary
Number of treatments (columns)	3
Number of values (total)	23

## Sheet: GPX
Supplementary Table 1. Raw data for gene expression analysis
								DCq				DDCq		2^-DDCq
Target	Sample	Cq		Target	Sample	Cq		SOD-aTUB	media	dev std		DCq-media CTRL			media	dev std
GPX	CTRL 1	27.9181		a-TUB	CTRL 1	29.3276		-1.40949	-1.40892	0.0827167		-0.000574682		1.0004	1.00138	0.0579773
GPX	CTRL 2	28.357		a-TUB	CTRL 2	29.7667		-1.40979				-0.00087055		1.0006
GPX	CTRL 3	27.7075		a-TUB	CTRL 3	29.0207		-1.31316				0.0957561		0.935782
GPX	CTRL 4	27.4907		a-TUB	CTRL 4	26.2376
GPX	CTRL 5	28.3157		a-TUB	CTRL 5	27.047
GPX	CTRL 6	27.0246		a-TUB	CTRL 6	25.8479
GPX	CTRL 7	27.3957		a-TUB	CTRL 7	28.9359		-1.54013				-0.131209		1.09521
GPX	CTRL 8	27.8886		a-TUB	CTRL 8	29.3388		-1.45023				-0.0413143		1.02905
GPX	CTRL 9	28.0526		a-TUB	CTRL 9	29.3834		-1.33071				0.0782126		0.94723
GPX	GMOS 1	28.2734		a-TUB	GMOS 1	28.0627		0.210687	0.0627554	0.195558		1.61961		0.325424	0.363617	0.0529937
GPX	GMOS 2	27.7062		a-TUB	GMOS 2	27.4436		0.262582				1.6715		0.313927
GPX	GMOS 3	27.5389		a-TUB	GMOS 3	27.435		0.103903				1.51282		0.350425
GPX	GMOS 4	27.6142		a-TUB	GMOS 4	27.5307		0.0834116				1.49233		0.355438
GPX	GMOS 5	27.7095		a-TUB	GMOS 5	27.5465		0.162969				1.57189		0.336368
GPX	GMOS 6	27.9185		a-TUB	GMOS 6	28.0281		-0.109605				1.29931		0.40632
GPX	GMOS 7	29.4199		a-TUB	GMOS 7	29.2945		0.125448				1.53437		0.345231
GPX	GMOS 8	27.2762		a-TUB	GMOS 8	28.8294
GPX	GMOS 9	28.464		a-TUB	GMOS 9	28.8014		-0.337352				1.07157		0.475802
GPX	PHYTO 1	30.3104		a-TUB	PHYTO 1	29.6188		0.691646	0.064188	0.588556		2.10056		0.233167	0.389675	0.173933
GPX	PHYTO 2	29.8161		a-TUB	PHYTO 2	29.3295		0.486542				1.89546		0.268788
GPX	PHYTO 3	31.3468		a-TUB	PHYTO 3	31.1243		0.22247				1.63139		0.322778
GPX	PHYTO 4	33.9875		a-TUB	PHYTO 4	33.4009		0.586595				1.99551		0.250779
GPX	PHYTO 5	31.1869		a-TUB	PHYTO 5	31.0884		0.0985255				1.50744		0.351734
GPX	PHYTO 6	31.0807		a-TUB	PHYTO 6	30.618		0.462778				1.8717		0.273252
GPX	PHYTO 7	29.5551		a-TUB	PHYTO 7	29.8777		-0.322517				1.0864		0.470935
GPX	PHYTO 8	29.3819		a-TUB	PHYTO 8	30.125		-0.74303				0.665888		0.630301
GPX	PHYTO 9	28.5716		a-TUB	PHYTO 9	29.4769		-0.905318				0.5036		0.705344

## Sheet: Statistica_GPX
ANOVA RESULTS							MULTIPLE COMPARISONS
Table Analyzed	GPX						Number of families	1
Data sets analyzed	A-C						Number of comparisons per family	3
							Alpha	0.05
ANOVA summary
F	61.01						Tukey's multiple comparisons test	Mean Diff,	95,00% CI of diff,	Significant?	Summary	Adjusted P Value
P value	<0,0001						CTRL vs. GMOS	0.6371	0,4741 to 0,8000	Yes	****	<0,0001	A-B
P value summary	****						CTRL vs. PHYTO	0.6144	0,4554 to 0,7735	Yes	****	<0,0001	A-C
Significant diff. among means (P < 0.05)?	Yes						GMOS vs. PHYTO	-0.02264	-0,1692 to 0,1240	No	ns	0.9196	B-C
R square	0.8592
							Test details	Mean 1	Mean 2	Mean Diff,	SE of diff,	n1	n2	q	DF
Brown-Forsythe test							CTRL vs. GMOS	1.003	0.3663	0.6371	0.0644	6	8	13.99	20
F (DFn, DFd)	2,692 (2, 20)						CTRL vs. PHYTO	1.003	0.3889	0.6144	0.06285	6	9	13.83	20
P value	0.0922						GMOS vs. PHYTO	0.3663	0.3889	-0.02264	0.05794	8	9	0.5525	20
P value summary	ns
Are SDs significantly different (P < 0.05)?	No
Bartlett's test
Bartlett's statistic (corrected)	11.23
P value	0.0037
P value summary	**
Are SDs significantly different (P < 0.05)?	Yes
ANOVA table	SS	DF	MS	F (DFn, DFd)	P value
Treatment (between columns)	1.735	2	0.8675	F (2, 20) = 61,01	P<0,0001
Residual (within columns)	0.2844	20	0.01422
Total	2.019	22
Data summary
Number of treatments (columns)	3
Number of values (total)	23

[truncated: 4 more sheets: GR, Statistica_GR, Ocln, Statistica_Ocln]
